# Supplementary material for: Extracellular vesicles of Fusobacterium nucleatum compromise intestinal barrier through targeting RIPK1-mediated cell death pathway
Source: Gut Microbes. 2021 Mar 26;13(1):1902718. doi: 10.1080/19490976.2021.1902718 (PMC8007154; doi:10.1080/19490976.2021.1902718)
Supplement: Supplemental Material [file KGMI_A_1902718_SM2363.xlsx]

## Sheet: Sheet1
Supplementary Table 2. Gene primer set for RT-PCR
GENE	Sequence(5' to 3')
mucin1 Forward	CACTCACGGACGCTACG
mucin1 Reverse	GGTGGGGTGACTTGCTC
mucin2 Forward	ACATGGATGGCTGCTTCT
mucin2 Reverse	TGCTCACAGTCGTTGGTAA
ZO-1 Forward	ACCATGCCTAAAGCTGTCC
ZO-1 Reverse	GGAACTCAACACACCACCA
claudin-1 Forward	TTGGTTGGGAGTCAGTGTT
claudin-1 Reverse	AGTAGGAAGGGTTCATGCC
TNF-α Forward	GCAAAGGGAGAGTGGTCA
TNF-α Reverse	CTGGCTCTGTGAGGAAGG
IL-6 Forward	ACAGAAGGAGTGGCTAAGGA
IL-6 Reverse	AGGCATAACGCACTAGGTTT
iNOS Forward	GCCCAGGAGGAGAGAGAT
iNOS Reverse	GCAAAGAGGACTGTGGCT
IL-1β Forward	AGTTGACGGACCCCAAA
IL-1β Recerse	TCTTGTTGATGTGCTGCTG
GAPDH Forward	TGTTTCCTCGTCCCGTAGA
GAPDH Recerse	ATCTCCACTTTGCCACTGC
